# Supplementary material for: Exosomes derived from mesenchymal stem cells improved core symptoms of genetically modified mouse model of autism Shank3B
Source: Mol Autism. 2020 Aug 17;11:65. doi: 10.1186/s13229-020-00366-x (PMC7433169; doi:10.1186/s13229-020-00366-x)
Supplement: Supplementary file 1 — Additional file 1: Table S1 [file 13229_2020_366_MOESM1_ESM.xlsx]

## Sheet: Sheet1
Supplementary Table 1: rtPCR primers
gene transcript	forward sequence	reverse sequence
oxytocin	5’- GGCATCTGCTGTAGCCCG -3’	5’- AAGGCAGACTCAGGGTCG -3’
GABRA1	5'-CTGCCGGCTCAAATCCTTCT -3'	5'-GAGTTACAAGGATCGGTTGTGC -3'
GABRA2	5'- CAGATTCAAAGCCACTGGAGG -3'	5'- ATGTTAGCCAGCACCAACCT -3'
GABRB1	5'- CCCGTGATGGTTGCTATGGT -3'	5'- TATGCTGGCGACATCGATCC -3'
hprt	5’ -GCAGTACAGCCCCAAAATGG -3’	5’ -GGTCCTTTTCAGCAAGCT -3’
TNFa	5' -GATTATGGCTCAGGGTCCAA -3'	5' -ACAGTCCAGGTCACTGTCCC- 3'
Il1	5' -GGGCCTCAAAGGAAAGAATC- 3'	5' -TTCTTTGGGTATTGCTTGGG- 3'
Iba1	5' -GGATTTGCAGGGAGGAAAAG- 3'	5' -TGGGATCATCGAGGAATTG- 3'
